# Supplementary material for: Gut carriage of antimicrobial resistance genes in women exposed to small-scale poultry farms in rural Uganda: A feasibility study
Source: PLoS One. 2020 Jun 11;15(6):e0229699. doi: 10.1371/journal.pone.0229699 (PMC7289395; doi:10.1371/journal.pone.0229699)
Supplement: S1 Table — PPC = Positive PCR Control. (XLSX) [file pone.0229699.s002.xlsx]

## Sheet: Chicken stool
			sample CT (Chicken stool DNA)						Delta CT						Identification
Species/Gene	Antibiotic classification/Gene description	No Template Controls	45	46	49	76	81	82	45	46	49	76	81	82	45	46	49	76	81	82
AAC(6)-Ib-cr	Fluoroquinolone resistance	40	40	40	40	40	34.3207	38.0972	0	0	0	0	5.67927	1.90283	Negative	Negative	Negative	Negative	Inconclusive	Negative
aacC1	Aminoglycoside-resistance	40	40	40	40	40	40	40	0	0	0	0	0	0	Negative	Negative	Negative	Negative	Negative	Negative
aacC2	Aminoglycoside-resistance	40	40	39.7731	40	40	35.7705	40	0	0.226921	0	0	4.22952	0	Negative	Negative	Negative	Negative	Inconclusive	Negative
aacC4	Aminoglycoside-resistance	40	40	40	40	40	40	40	0	0	0	0	0	0	Negative	Negative	Negative	Negative	Negative	Negative
aadA1	Aminoglycoside-resistance	40	27.4807	25.055	26.3047	26.8515	22.577	26.1479	12.5193	14.945	13.6953	13.1485	17.423	13.8521	Positive	Positive	Positive	Positive	Positive	Positive
aphA6	Aminoglycoside-resistance	40	40	40	40	40	40	40	0	0	0	0	0	0	Negative	Negative	Negative	Negative	Negative	Negative
BES-1	Class A beta-lactamase	40	40	40	40	40	40	40	0	0	0	0	0	0	Negative	Negative	Negative	Negative	Negative	Negative
BIC-1	Class A beta-lactamase	40	40	40	40	40	40	40	0	0	0	0	0	0	Negative	Negative	Negative	Negative	Negative	Negative
CTX-M-1 Group	Class A beta-lactamase	40	40	35.0815	30.1459	40	40	39.7862	0	4.91846	9.85409	0	0	0.213799	Negative	Inconclusive	Positive	Negative	Negative	Negative
CTX-M-8 Group	Class A beta-lactamase	40	40	40	40	40	40	40	0	0	0	0	0	0	Negative	Negative	Negative	Negative	Negative	Negative
CTX-M-9 Group	Class A beta-lactamase	40	40	40	40	40	40	40	0	0	0	0	0	0	Negative	Negative	Negative	Negative	Negative	Negative
GES	Class A beta-lactamase	40	40	40	40	40	40	40	0	0	0	0	0	0	Negative	Negative	Negative	Negative	Negative	Negative
IMI & NMC-A	Class A beta-lactamase	40	40	40	40	40	40	40	0	0	0	0	0	0	Negative	Negative	Negative	Negative	Negative	Negative
KPC	Class A beta-lactamase	40	40	40	40	40	40	40	0	0	0	0	0	0	Negative	Negative	Negative	Negative	Negative	Negative
Per-1 group	Class A beta-lactamase	40	40	40	40	40	40	40	0	0	0	0	0	0	Negative	Negative	Negative	Negative	Negative	Negative
Per-2 group	Class A beta-lactamase	40	40	40	40	40	40	40	0	0	0	0	0	0	Negative	Negative	Negative	Negative	Negative	Negative
SFC-1	Class A beta-lactamase	40	40	40	40	40	40	40	0	0	0	0	0	0	Negative	Negative	Negative	Negative	Negative	Negative
SFO-1	Class A beta-lactamase	40	40	40	40	40	40	40	0	0	0	0	0	0	Negative	Negative	Negative	Negative	Negative	Negative
SHV	Class A beta-lactamase	40	40	32.0622	39.7361	35.1618	24.5616	29.7018	0	7.93776	0.263939	4.83819	15.4384	10.2982	Negative	Positive	Negative	Inconclusive	Positive	Positive
SHV(156D)	Class A beta-lactamase	40	40	37.8045	39.4714	40	36.4275	40	0	2.19547	0.528606	0	3.57251	0	Negative	Negative	Negative	Negative	Inconclusive	Negative
SHV(156G)	Class A beta-lactamase	40	40	31.4676	36.9717	34.4297	23.9686	31.3693	0	8.53243	3.02832	5.57035	16.0314	8.63071	Negative	Positive	Inconclusive	Inconclusive	Positive	Positive
SHV(238G240E)	Class A beta-lactamase	40	40	31.0489	36.6322	34.0764	23.7027	31.0362	0	8.95108	3.36782	5.92364	16.2973	8.96375	Negative	Positive	Inconclusive	Inconclusive	Positive	Positive
SHV(238G240K)	Class A beta-lactamase	40	40	40	40	40	38	40	0	0	0	0	1.99998	0	Negative	Negative	Negative	Negative	Negative	Negative
SHV(238S240E)	Class A beta-lactamase	40	40	39.7935	40	40	32.7438	40.0888	0	0.206455	0	0	7.25624	-0.0888329	Negative	Negative	Negative	Negative	Positive	Negative
SHV(238S240K)	Class A beta-lactamase	40	40	40	33.9877	38.6199	40	40	0	0	6.01229	1.38013	0	0	Negative	Negative	Positive	Negative	Negative	Negative
SME	Class A beta-lactamase	40	40	40	40	40	40	40	0	0	0	0	0	0	Negative	Negative	Negative	Negative	Negative	Negative
TLA-1	Class A beta-lactamase	40	40	40	40	40	40	40	0	0	0	0	0	0	Negative	Negative	Negative	Negative	Negative	Negative
VEB	Class A beta-lactamase	40	40	40	40	40	40	40	0	0	0	0	0	0	Negative	Negative	Negative	Negative	Negative	Negative
ccrA	Class B beta-lactamase	40	22.0655	40	40	40	40	40	17.9345	0	0	0	0	0	Positive	Negative	Negative	Negative	Negative	Negative
IMP-1 group	Class B beta-lactamase	40	40	40	40	40	40	40	0	0	0	0	0	0	Negative	Negative	Negative	Negative	Negative	Negative
IMP-12 group	Class B beta-lactamase	40	40	40	40	40	40	40	0	0	0	0	0	0	Negative	Negative	Negative	Negative	Negative	Negative
IMP-2 group	Class B beta-lactamase	40	40	40	40	40	40	40	0	0	0	0	0	0	Negative	Negative	Negative	Negative	Negative	Negative
IMP-5 group	Class B beta-lactamase	40	40	40	40	40	40	40	0	0	0	0	0	0	Negative	Negative	Negative	Negative	Negative	Negative
NDM	Class B beta-lactamase	40	40	40	40	40	40	40	0	0	0	0	0	0	Negative	Negative	Negative	Negative	Negative	Negative
VIM-1 group	Class B beta-lactamase	40	40	40	40	40	40	40	0	0	0	0	0	0	Negative	Negative	Negative	Negative	Negative	Negative
VIM-13	Class B beta-lactamase	40	40	40	40	40	40	40	0	0	0	0	0	0	Negative	Negative	Negative	Negative	Negative	Negative
VIM-7	Class B beta-lactamase	40	40	40	40	40	40	40	0	0	0	0	0	0	Negative	Negative	Negative	Negative	Negative	Negative
ACC-1 group	Class C beta-lactamase	40	40	40	40	40	40	40	0	0	0	0	0	0	Negative	Negative	Negative	Negative	Negative	Negative
ACC-3	Class C beta-lactamase	40	40	40	40	40	40	40	0	0	0	0	0	0	Negative	Negative	Negative	Negative	Negative	Negative
ACT 5/7 group	Class C beta-lactamase	40	40	36.5017	39.3874	40	34.7965	37.1984	0	3.49833	0.61261	0	5.20355	2.80156	Negative	Inconclusive	Negative	Negative	Inconclusive	Negative
ACT-1 group	Class C beta-lactamase	40	40	40	40	40	34.3387	33.2124	0	0	0	0	5.66134	6.78759	Negative	Negative	Negative	Negative	Inconclusive	Positive
CFE-1	Class C beta-lactamase	40	40	40	40	40	40	40	0	0	0	0	0	0	Negative	Negative	Negative	Negative	Negative	Negative
CMY-10 Group	Class C beta-lactamase	40	40	40	40	40	40	40	0	0	0	0	0	0	Negative	Negative	Negative	Negative	Negative	Negative
DHA	Class C beta-lactamase	40	40	40	40	40	40	38.5718	0	0	0	0	0	1.42822	Negative	Negative	Negative	Negative	Negative	Negative
FOX	Class C beta-lactamase	40	40	40	40	40	40	40	0	0	0	0	0	0	Negative	Negative	Negative	Negative	Negative	Negative
LAT	Class C beta-lactamase	40	40	40	40	40	36.6123	40	0	0	0	0	3.38768	0	Negative	Negative	Negative	Negative	Inconclusive	Negative
MIR	Class C beta-lactamase	40	40	38.3955	40	40	35.7584	33.668	0	1.6045	0	0	4.24163	6.33204	Negative	Negative	Negative	Negative	Inconclusive	Positive
MOX	Class C beta-lactamase	40	40	40	40	40	40	37.6833	0	0	0	0	0	2.3167	Negative	Negative	Negative	Negative	Negative	Negative
OXA-10 Group	Class D beta-lactamase	40	40	25.0957	40	39.1766	35.5622	36.193	0	14.9043	0	0.823368	4.43779	3.80699	Negative	Positive	Negative	Negative	Inconclusive	Inconclusive
OXA-18	Class D beta-lactamase	40	40	40	40	40	40	40	0	0	0	0	0	0	Negative	Negative	Negative	Negative	Negative	Negative
OXA-2 Group	Class D beta-lactamase	40	36.4317	40	40	40	40	40	3.56827	0	0	0	0	0	Inconclusive	Negative	Negative	Negative	Negative	Negative
OXA-23 Group	Class D beta-lactamase	40	40	40	40	40	40	40	0	0	0	0	0	0	Negative	Negative	Negative	Negative	Negative	Negative
OXA-24 Group	Class D beta-lactamase	40	40	40	40	40	40	40	0	0	0	0	0	0	Negative	Negative	Negative	Negative	Negative	Negative
OXA-45	Class D beta-lactamase	40	40	40	40	40	40	40	0	0	0	0	0	0	Negative	Negative	Negative	Negative	Negative	Negative
OXA-48 Group	Class D beta-lactamase	40	40	40	40	40	40	40	0	0	0	0	0	0	Negative	Negative	Negative	Negative	Negative	Negative
OXA-50 Group	Class D beta-lactamase	40	40	40	40	40	40	36.3132	0	0	0	0	0	3.68683	Negative	Negative	Negative	Negative	Negative	Inconclusive
OXA-51 Group	Class D beta-lactamase	40	40	37.891	40	40	40	38.3197	0	2.10903	0	0	0	1.68032	Negative	Negative	Negative	Negative	Negative	Negative
OXA-54	Class D beta-lactamase	40	40	40	40	40	40	40	0	0	0	0	0	0	Negative	Negative	Negative	Negative	Negative	Negative
OXA-55	Class D beta-lactamase	40	40	40	40	40	40	40	0	0	0	0	0	0	Negative	Negative	Negative	Negative	Negative	Negative
OXA-58 Group	Class D beta-lactamase	40	40	40	37.3316	40	30.0937	38.2439	0	0	2.66838	0	9.90634	1.75607	Negative	Negative	Negative	Negative	Positive	Negative
OXA-60	Class D beta-lactamase	40	40	40	40	40	40	40	0	0	0	0	0	0	Negative	Negative	Negative	Negative	Negative	Negative
ereB	Erythromycin resistance	40	40	40	40	40	40	40	0	0	0	0	0	0	Negative	Negative	Negative	Negative	Negative	Negative
QepA	Fluoroquinolone resistance	40	40	40	40	40	34.4308	40	0	0	0	0	5.56923	0	Negative	Negative	Negative	Negative	Inconclusive	Negative
QnrA	Fluoroquinolone resistance	40	40	40	40	40	40	40	0	0	0	0	0	0	Negative	Negative	Negative	Negative	Negative	Negative
QnrB-1 group	Fluoroquinolone resistance	40	40	37.6254	38.0656	40	34.2693	38.652	0	2.37456	1.9344	0	5.7307	1.34797	Negative	Negative	Negative	Negative	Inconclusive	Negative
QnrB-31 group	Fluoroquinolone resistance	40	40	40	40	40	40	40	0	0	0	0	0	0	Negative	Negative	Negative	Negative	Negative	Negative
QnrB-4 group	Fluoroquinolone resistance	40	40	40	39.8441	40	40	40	0	0	0.155949	0	0	0	Negative	Negative	Negative	Negative	Negative	Negative
QnrB-5 group	Fluoroquinolone resistance	40	29.9782	22.9736	24.4767	32.8233	40	40	10.0218	17.0264	15.5233	7.17669	0	0	Positive	Positive	Positive	Positive	Negative	Negative
QnrB-8 group	Fluoroquinolone resistance	40	36.8946	30.2297	36.4647	40	40	38.509	3.10535	9.77033	3.53526	0	0	1.49097	Inconclusive	Positive	Inconclusive	Negative	Negative	Negative
QnrC	Fluoroquinolone resistance	40	40	40	40	40	40	40	0	0	0	0	0	0	Negative	Negative	Negative	Negative	Negative	Negative
QnrD	Fluoroquinolone resistance	40	40	39.8311	39.6446	40	40	36.9268	0	0.168938	0.355412	0	0	3.07319	Negative	Negative	Negative	Negative	Negative	Inconclusive
QnrS	Fluoroquinolone resistance	40	29.9268	23.256	24.5676	22.6972	22.298	24.0945	10.0732	16.744	15.4324	17.3028	17.702	15.9055	Positive	Positive	Positive	Positive	Positive	Positive
ermA	Macrolide Lincosamide Streptogramin_b	40	39.7728	28.0856	40	31.1439	36.5857	40	0.227192	11.9144	0	8.85613	3.4143	0	Negative	Positive	Negative	Positive	Inconclusive	Negative
ermB	Macrolide Lincosamide Streptogramin_b	40	22.7804	22.834	22.9864	23.4014	24.5828	22.9341	17.2196	17.166	17.0136	16.5986	15.4172	17.0659	Positive	Positive	Positive	Positive	Positive	Positive
ermC	Macrolide Lincosamide Streptogramin_b	40	36.3587	29.9845	33.3669	31.159	33.9237	24.1034	3.64133	10.0155	6.63313	8.84104	6.07633	15.8966	Inconclusive	Positive	Positive	Positive	Positive	Positive
mefA	Macrolide Lincosamide Streptogramin_b	40	26.9462	25.9537	23.8226	26.4812	31.6251	26.5263	13.0538	14.0463	16.1774	13.5188	8.37494	13.4737	Positive	Positive	Positive	Positive	Positive	Positive
msrA	Macrolide Lincosamide Streptogramin_b	40	35.9798	27.5343	32.4542	29.0482	29.5614	35.0298	4.02024	12.4657	7.54585	10.9518	10.4386	4.97023	Inconclusive	Positive	Positive	Positive	Positive	Inconclusive
oprj	Multidrug resistance efflux pump	40	40	40	40	40	40	39.8559	0	0	0	0	0	0.144119	Negative	Negative	Negative	Negative	Negative	Negative
oprm	Multidrug resistance efflux pump	40	40	40	40	40	40	39.6322	0	0	0	0	0	0.367779	Negative	Negative	Negative	Negative	Negative	Negative
tetA	Tetracycline efflux pump	40	23.2495	19.6163	20.293	20.6174	20.5313	21.9876	16.7505	20.3837	19.707	19.3826	19.4687	18.0124	Positive	Positive	Positive	Positive	Positive	Positive
tetB	Tetracycline efflux pump	40	33.3513	33.8719	28.7954	28.7783	28.3021	24.5623	6.64867	6.12808	11.2046	11.2217	11.6979	15.4377	Positive	Positive	Positive	Positive	Positive	Positive
vanB	Vancomycin resistance	40	28.6165	40	40	40	40	34.4119	11.3835	0	0	0	0	5.58813	Positive	Negative	Negative	Negative	Negative	Inconclusive
vanC	Vancomycin resistance	40	34.1818	33.1969	35.9321	37.5704	27.7029	35.5155	5.81821	6.80305	4.06794	2.42963	12.2971	4.48445	Inconclusive	Positive	Inconclusive	Negative	Positive	Inconclusive
Staphylococcus aureus		40	40	40	40	40	40	40	0	0	0	0	0	0	Negative	Negative	Negative	Negative	Negative	Negative
mecA	Beta-lactam resistance	40	40	40	37.018	37.7442	40	36.4404	0	0	2.98196	2.25581	0	3.55959	Negative	Negative	Negative	Negative	Negative	Inconclusive
lukF	Panton-Valentine leukocidin chain F precursor	40	40	40	40	40	40	40	0	0	0	0	0	0	Negative	Negative	Negative	Negative	Negative	Negative
spa	Immunoglobulin G binding protein A precursor	40	40	40	40	40	40	40	0	0	0	0	0	0	Negative	Negative	Negative	Negative	Negative	Negative
Pan Bacteria 1		35.4389	20.6863	22.1838	23.6307	22.1639	22.9435	19.5006	14.7526	13.2551	11.8082	13.275	12.4954	15.9382	Positive	Positive	Positive	Positive	Positive	Positive
Pan Bacteria 1		35.9349	20.6813	21.9927	23.3122	21.9749	22.7946	19.3407	15.2536	13.9422	12.6227	13.96	13.1403	16.5942	Positive	Positive	Positive	Positive	Positive	Positive
Pan Bacteria 1		35.7569	20.584	22.0036	23.2994	21.9453	22.5813	19.4702	15.1728	13.7533	12.4574	13.8116	13.1755	16.2866	Positive	Positive	Positive	Positive	Positive	Positive
Pan Bacteria 3		38.6569	19.921	20.7646	20.9173	22.0623	21.7633	19.4873	18.7359	17.8924	17.7396	16.5946	16.8937	19.1696	Positive	Positive	Positive	Positive	Positive	Positive
Pan Bacteria 3		39.2559	19.9359	20.8018	20.8728	21.6753	21.6424	19.4852	19.32	18.4541	18.3831	17.5807	17.6135	19.7708	Positive	Positive	Positive	Positive	Positive	Positive
Pan Bacteria 3		39.2358	19.8936	20.7575	20.7154	21.726	21.5999	19.4588	19.3422	18.4783	18.5203	17.5097	17.6358	19.777	Positive	Positive	Positive	Positive	Positive	Positive
PPC		20.7566	20.63	20.5365	20.7699	20.7911	20.7867	20.448	0.126516	0.220081	-0.0133286	-0.0345459	-0.0301857	0.308559	Negative	Negative	Negative	Negative	Negative	Negative
PPC		20.888	20.6191	20.6596	20.7973	20.8767	20.8139	20.4412	0.268848	0.228355	0.0906696	0.0112648	0.0741272	0.446793	Negative	Negative	Negative	Negative	Negative	Negative
PPC		20.8107	20.539	20.5732	20.8184	20.8982	20.802	20.4705	0.271755	0.237532	-0.00773048	-0.0875092	0.00871086	0.340162	Negative	Negative	Negative	Negative	Negative	Negative

## Sheet: Human control group
			sample CT (human stool DNA)												Delta CT													Identification
Antibiotic classification/Gene description	Species/Gene	No Template Controls	45_baseline	45_1 year	46_baseline	46_1 year	49_baseline	49_1 year	76_baseline	76_1 year	81_baseline	81_1 year	82_baseline	82_1 year	45_baseline	45_1 year	46_baseline	46_1 year	49_baseline	49_1 year	76_baseline	76_1 year	81_baseline	81_1 year	82_baseline	82_1 year	Species/Gene	45_baseline	45_1 year	46_baseline	46_1 year	49_baseline	49_1 year	76_baseline	76_1 year	81_baseline	81_1 year	82_baseline	82_1 year
Fluoroquinolone resistance	AAC(6)-Ib-cr	40	40	40	40	40	40	35.372	40	40	40	40	35.0105	33.9186	0	0	0	0	0	4.62798	0	0	0	0	4.98952	6.08142	AAC(6)-Ib-cr	Negative	Negative	Negative	Negative	Negative	Inconclusive	Negative	Negative	Negative	Negative	Inconclusive	Positive
Aminoglycoside-resistance	aacC1	40	40	40	40	40	40	40	40	40	40	40	40	40	0	0	0	0	0	0	0	0	0	0	0	0	aacC1	Negative	Negative	Negative	Negative	Negative	Negative	Negative	Negative	Negative	Negative	Negative	Negative
Aminoglycoside-resistance	aacC2	40	40	40	40	40	40	36.9255	39.9345	40	40	30.2978	37.7414	37.6301	0	0	0	0	0	3.07451	0.0654869	0	0	9.70218	2.2586	2.36987	aacC2	Negative	Negative	Negative	Negative	Negative	Inconclusive	Negative	Negative	Negative	Positive	Negative	Negative
Aminoglycoside-resistance	aacC4	40	40	40	40	40	40	40	40	40	40	40	40	40	0	0	0	0	0	0	0	0	0	0	0	0	aacC4	Negative	Negative	Negative	Negative	Negative	Negative	Negative	Negative	Negative	Negative	Negative	Negative
Aminoglycoside-resistance	aadA1	40	37.407	32.7379	37.3959	31.534	31.31	31.4855	32.2192	32.2214	37.9258	31.9894	32.3325	32.2126	2.59304	7.26215	2.60409	8.46605	8.69004	8.51446	7.78084	7.77864	2.07424	8.01064	7.66755	7.78745	aadA1	Negative	Positive	Negative	Positive	Positive	Positive	Positive	Positive	Negative	Positive	Positive	Positive
Aminoglycoside-resistance	aphA6	40	40	40	40	40	40	40	40	40	40	40	40	40	0	0	0	0	0	0	0	0	0	0	0	0	aphA6	Negative	Negative	Negative	Negative	Negative	Negative	Negative	Negative	Negative	Negative	Negative	Negative
Class A beta-lactamase	BES-1	40	40	40	40	40	40	40	40	40	40	40	40	40	0	0	0	0	0	0	0	0	0	0	0	0	BES-1	Negative	Negative	Negative	Negative	Negative	Negative	Negative	Negative	Negative	Negative	Negative	Negative
Class A beta-lactamase	BIC-1	40	40	40	40	40	40	40	40	40	40	40	40	40	0	0	0	0	0	0	0	0	0	0	0	0	BIC-1	Negative	Negative	Negative	Negative	Negative	Negative	Negative	Negative	Negative	Negative	Negative	Negative
Class A beta-lactamase	CTX-M-1 Group	40	40	40	40	40	40	29.1628	40	40	40	40	37.8831	37.3723	0	0	0	0	0	10.8372	0	0	0	0	2.11685	2.62766	CTX-M-1 Group	Negative	Negative	Negative	Negative	Negative	Positive	Negative	Negative	Negative	Negative	Negative	Negative
Class A beta-lactamase	CTX-M-8 Group	40	40	40	40	40	40	40	40	40	40	40	40	40	0	0	0	0	0	0	0	0	0	0	0	0	CTX-M-8 Group	Negative	Negative	Negative	Negative	Negative	Negative	Negative	Negative	Negative	Negative	Negative	Negative
Class A beta-lactamase	CTX-M-9 Group	40	40	40	40	40	40	40	40	40	40	40	40	38.941	0	0	0	0	0	0	0	0	0	0	0	1.05902	CTX-M-9 Group	Negative	Negative	Negative	Negative	Negative	Negative	Negative	Negative	Negative	Negative	Negative	Negative
Class A beta-lactamase	GES	40	40	40	40	40	40	40	40	40	40	40	40	40	0	0	0	0	0	0	0	0	0	0	0	0	GES	Negative	Negative	Negative	Negative	Negative	Negative	Negative	Negative	Negative	Negative	Negative	Negative
Class A beta-lactamase	IMI & NMC-A	40	40	40	40	40	40	40	40	40	40	40	40	40	0	0	0	0	0	0	0	0	0	0	0	0	IMI & NMC-A	Negative	Negative	Negative	Negative	Negative	Negative	Negative	Negative	Negative	Negative	Negative	Negative
Class A beta-lactamase	KPC	40	40	40	40	40	40	40	40	40	40	40	40	40	0	0	0	0	0	0	0	0	0	0	0	0	KPC	Negative	Negative	Negative	Negative	Negative	Negative	Negative	Negative	Negative	Negative	Negative	Negative
Class A beta-lactamase	Per-1 group	40	40	40	40	40	40	40	40	40	40	40	40	40	0	0	0	0	0	0	0	0	0	0	0	0	Per-1 group	Negative	Negative	Negative	Negative	Negative	Negative	Negative	Negative	Negative	Negative	Negative	Negative
Class A beta-lactamase	Per-2 group	40	40	40	40	40	40	40	40	40	40	40	40	40	0	0	0	0	0	0	0	0	0	0	0	0	Per-2 group	Negative	Negative	Negative	Negative	Negative	Negative	Negative	Negative	Negative	Negative	Negative	Negative
Class A beta-lactamase	SFC-1	40	40	40	40	40	40	40	40	40	40	40	40	40	0	0	0	0	0	0	0	0	0	0	0	0	SFC-1	Negative	Negative	Negative	Negative	Negative	Negative	Negative	Negative	Negative	Negative	Negative	Negative
Class A beta-lactamase	SFO-1	40	40	40	40	40	40	40	40	39.3296	40	40	40	40	0	0	0	0	0	0	0	0.670383	0	0	0	0	SFO-1	Negative	Negative	Negative	Negative	Negative	Negative	Negative	Negative	Negative	Negative	Negative	Negative
Class A beta-lactamase	SHV	40	38.7725	38.8428	40	40	33.9898	32.1936	31.9735	30.7068	40	29.7045	36.3181	36.8098	1.22752	1.15718	0	0	6.01015	7.8064	8.02652	9.2932	0	10.2955	3.68188	3.19019	SHV	Negative	Negative	Negative	Negative	Positive	Positive	Positive	Positive	Negative	Positive	Inconclusive	Inconclusive
Class A beta-lactamase	SHV(156D)	40	40	38.6675	40	40	40	34.6339	40	37.1068	40	32.193	40	40	0	1.33247	0	0	0	5.36606	0	2.89315	0	7.80699	0	0	SHV(156D)	Negative	Negative	Negative	Negative	Negative	Inconclusive	Negative	Negative	Negative	Positive	Negative	Negative
Class A beta-lactamase	SHV(156G)	40	39.6637	33.3749	40	33.5197	33.0192	30.942	30.5763	29.5602	40	28.9188	34.9003	34.13	0.336296	6.62512	0	6.48026	6.98081	9.05798	9.42368	10.4398	0	11.0812	5.09966	5.86998	SHV(156G)	Negative	Positive	Negative	Positive	Positive	Positive	Positive	Positive	Negative	Positive	Inconclusive	Inconclusive
Class A beta-lactamase	SHV(238G240E)	40	40	36.029	40	40	32.7335	31.3788	31.4976	30.2341	40	28.772	38.756	35.5373	0	3.97104	0	0	7.2665	8.62119	8.50243	9.76594	0	11.228	1.24401	4.46267	SHV(238G240E)	Negative	Inconclusive	Negative	Negative	Positive	Positive	Positive	Positive	Negative	Positive	Negative	Inconclusive
Class A beta-lactamase	SHV(238G240K)	40	40	40	40	40	40	40	40	40	40	40	40	40	0	0	0	0	0	0	0	0	0	0	0	0	SHV(238G240K)	Negative	Negative	Negative	Negative	Negative	Negative	Negative	Negative	Negative	Negative	Negative	Negative
Class A beta-lactamase	SHV(238S240E)	40	40	40	40	40	40	40	39.7626	38.9163	40	36.9217	40	40	0	0	0	0	0	0	0.23737	1.08371	0	3.07828	0	0	SHV(238S240E)	Negative	Negative	Negative	Negative	Negative	Negative	Negative	Negative	Negative	Inconclusive	Negative	Negative
Class A beta-lactamase	SHV(238S240K)	40	40	40	40	40	40	40	40	40	40	40	40	40	0	0	0	0	0	0	0	0	0	0	0	0	SHV(238S240K)	Negative	Negative	Negative	Negative	Negative	Negative	Negative	Negative	Negative	Negative	Negative	Negative
Class A beta-lactamase	SME	40	40	40	40	40	40	40	40	40	40	40	40	40	0	0	0	0	0	0	0	0	0	0	0	0	SME	Negative	Negative	Negative	Negative	Negative	Negative	Negative	Negative	Negative	Negative	Negative	Negative
Class A beta-lactamase	TLA-1	40	40	40	40	40	40	40	40	40	40	40	40	40	0	0	0	0	0	0	0	0	0	0	0	0	TLA-1	Negative	Negative	Negative	Negative	Negative	Negative	Negative	Negative	Negative	Negative	Negative	Negative
Class A beta-lactamase	VEB	40	40	40	40	40	40	40	40	40	40	40	40	40	0	0	0	0	0	0	0	0	0	0	0	0	VEB	Negative	Negative	Negative	Negative	Negative	Negative	Negative	Negative	Negative	Negative	Negative	Negative
Class B beta-lactamase	ccrA	40	40	40	40	40	31.2781	38.2596	40	40	40	40	40	40	0	0	0	0	8.72194	1.7404	0	0	0	0	0	0	ccrA	Negative	Negative	Negative	Negative	Positive	Negative	Negative	Negative	Negative	Negative	Negative	Negative
Class B beta-lactamase	IMP-1 group	40	40	40	40	40	40	40	40	40	40	40	40	40	0	0	0	0	0	0	0	0	0	0	0	0	IMP-1 group	Negative	Negative	Negative	Negative	Negative	Negative	Negative	Negative	Negative	Negative	Negative	Negative
Class B beta-lactamase	IMP-12 group	40	40	40	40	40	40	40	40	40	40	40	40	40	0	0	0	0	0	0	0	0	0	0	0	0	IMP-12 group	Negative	Negative	Negative	Negative	Negative	Negative	Negative	Negative	Negative	Negative	Negative	Negative
Class B beta-lactamase	IMP-2 group	40	40	40	40	40	40	40	40	40	40	40	40	40	0	0	0	0	0	0	0	0	0	0	0	0	IMP-2 group	Negative	Negative	Negative	Negative	Negative	Negative	Negative	Negative	Negative	Negative	Negative	Negative
Class B beta-lactamase	IMP-5 group	40	40	40	40	40	40	40	40	40	40	40	40	40	0	0	0	0	0	0	0	0	0	0	0	0	IMP-5 group	Negative	Negative	Negative	Negative	Negative	Negative	Negative	Negative	Negative	Negative	Negative	Negative
Class B beta-lactamase	NDM	40	40	40	40	40	40	40	40	40	40	40	40	40	0	0	0	0	0	0	0	0	0	0	0	0	NDM	Negative	Negative	Negative	Negative	Negative	Negative	Negative	Negative	Negative	Negative	Negative	Negative
Class B beta-lactamase	VIM-1 group	40	40	40	40	40	40	40	40	40	40	40	40	40	0	0	0	0	0	0	0	0	0	0	0	0	VIM-1 group	Negative	Negative	Negative	Negative	Negative	Negative	Negative	Negative	Negative	Negative	Negative	Negative
Class B beta-lactamase	VIM-13	40	40	40	40	40	40	40	40	40	40	40	40	40	0	0	0	0	0	0	0	0	0	0	0	0	VIM-13	Negative	Negative	Negative	Negative	Negative	Negative	Negative	Negative	Negative	Negative	Negative	Negative
Class B beta-lactamase	VIM-7	40	40	40	40	40	40	40	40	40	40	40	40	40	0	0	0	0	0	0	0	0	0	0	0	0	VIM-7	Negative	Negative	Negative	Negative	Negative	Negative	Negative	Negative	Negative	Negative	Negative	Negative
Class C beta-lactamase	ACC-1 group	40	40	40	40	40	40	40	40	40	40	40	40	40	0	0	0	0	0	0	0	0	0	0	0	0	ACC-1 group	Negative	Negative	Negative	Negative	Negative	Negative	Negative	Negative	Negative	Negative	Negative	Negative
Class C beta-lactamase	ACC-3	40	40	40	40	40	40	40	40	40	40	40	40	40	0	0	0	0	0	0	0	0	0	0	0	0	ACC-3	Negative	Negative	Negative	Negative	Negative	Negative	Negative	Negative	Negative	Negative	Negative	Negative
Class C beta-lactamase	ACT 5/7 group	40	40	40	40	40	37.2646	33.7746	33.9558	28.8491	40	35.8506	40	40	0	0	0	0	2.73536	6.22539	6.04417	11.1509	0	4.14942	0	0	ACT 5/7 group	Negative	Negative	Negative	Negative	Negative	Positive	Positive	Positive	Negative	Inconclusive	Negative	Negative
Class C beta-lactamase	ACT-1 group	40	32.3888	35.9746	40	40	40	33.1142	30.4024	34.1394	40	35.3366	31.8602	31.9515	7.6112	4.0254	0	0	0	6.88582	9.59757	5.86056	0	4.66338	8.13985	8.04847	ACT-1 group	Positive	Inconclusive	Negative	Negative	Negative	Positive	Positive	Inconclusive	Negative	Inconclusive	Positive	Positive
Class C beta-lactamase	CFE-1	40	40	37.9757	40	40	40	32.3976	39.234	40	40	40	40	40	0	2.02428	0	0	0	7.60243	0.765961	0	0	0	0	0	CFE-1	Negative	Negative	Negative	Negative	Negative	Positive	Negative	Negative	Negative	Negative	Negative	Negative
Class C beta-lactamase	CMY-10 Group	40	40	40	40	40	40	40	40	40	40	40	40	40	0	0	0	0	0	0	0	0	0	0	0	0	CMY-10 Group	Negative	Negative	Negative	Negative	Negative	Negative	Negative	Negative	Negative	Negative	Negative	Negative
Class C beta-lactamase	DHA	40	40	40	40	40	40	40	40	40	40	39.3336	40	40	0	0	0	0	0	0	0	0	0	0.666386	0	0	DHA	Negative	Negative	Negative	Negative	Negative	Negative	Negative	Negative	Negative	Negative	Negative	Negative
Class C beta-lactamase	FOX	40	40	40	40	40	40	40	40	40	40	40	40	40	0	0	0	0	0	0	0	0	0	0	0	0	FOX	Negative	Negative	Negative	Negative	Negative	Negative	Negative	Negative	Negative	Negative	Negative	Negative
Class C beta-lactamase	LAT	40	40	40	40	40	40	40	34.5265	32.4179	40	38.0192	40	40	0	0	0	0	0	0	5.47351	7.58213	0	1.98081	0	0	LAT	Negative	Negative	Negative	Negative	Negative	Negative	Inconclusive	Positive	Negative	Negative	Negative	Negative
Class C beta-lactamase	MIR	40	34.8147	37.4485	40	40	32.3186	32.8249	30.0158	31.2681	40	34.1903	32.7775	32.7807	5.18532	2.55153	0	0	7.68136	7.17513	9.98422	8.73192	0	5.80965	7.22253	7.21935	MIR	Inconclusive	Negative	Negative	Negative	Positive	Positive	Positive	Positive	Negative	Inconclusive	Positive	Positive
Class C beta-lactamase	MOX	40	40	40	40	40	40	40	40	40	40	40	40	40	0	0	0	0	0	0	0	0	0	0	0	0	MOX	Negative	Negative	Negative	Negative	Negative	Negative	Negative	Negative	Negative	Negative	Negative	Negative
Class D beta-lactamase	OXA-10 Group	40	40	40	40	38.213	40	38.9897	40	40	40	35.9742	37.8132	37.8184	0	0	0	1.78705	0	1.01026	0	0	0	4.0258	2.18682	2.18163	OXA-10 Group	Negative	Negative	Negative	Negative	Negative	Negative	Negative	Negative	Negative	Inconclusive	Negative	Negative
Class D beta-lactamase	OXA-18	40	40	40	40	40	40	40	40	40	40	40	40	40	0	0	0	0	0	0	0	0	0	0	0	0	OXA-18	Negative	Negative	Negative	Negative	Negative	Negative	Negative	Negative	Negative	Negative	Negative	Negative
Class D beta-lactamase	OXA-2 Group	40	40	40	40	40	40	40	40	40	40	40	40	40	0	0	0	0	0	0	0	0	0	0	0	0	OXA-2 Group	Negative	Negative	Negative	Negative	Negative	Negative	Negative	Negative	Negative	Negative	Negative	Negative
Class D beta-lactamase	OXA-23 Group	40	40	40	40	40	40	40	40	40	40	40	40	40	0	0	0	0	0	0	0	0	0	0	0	0	OXA-23 Group	Negative	Negative	Negative	Negative	Negative	Negative	Negative	Negative	Negative	Negative	Negative	Negative
Class D beta-lactamase	OXA-24 Group	40	40	40	40	40	40	40	40	40	40	40	40	40	0	0	0	0	0	0	0	0	0	0	0	0	OXA-24 Group	Negative	Negative	Negative	Negative	Negative	Negative	Negative	Negative	Negative	Negative	Negative	Negative
Class D beta-lactamase	OXA-45	40	40	40	40	40	40	40	40	40	40	40	40	40	0	0	0	0	0	0	0	0	0	0	0	0	OXA-45	Negative	Negative	Negative	Negative	Negative	Negative	Negative	Negative	Negative	Negative	Negative	Negative
Class D beta-lactamase	OXA-48 Group	40	40	40	40	40	40	40	40	40	40	40	40	40	0	0	0	0	0	0	0	0	0	0	0	0	OXA-48 Group	Negative	Negative	Negative	Negative	Negative	Negative	Negative	Negative	Negative	Negative	Negative	Negative
Class D beta-lactamase	OXA-50 Group	40	40	40	40	40	40	40	40	40	40	40	40	40	0	0	0	0	0	0	0	0	0	0	0	0	OXA-50 Group	Negative	Negative	Negative	Negative	Negative	Negative	Negative	Negative	Negative	Negative	Negative	Negative
Class D beta-lactamase	OXA-51 Group	40	40	40	40	40	40	40	40	40	40	40	40	40	0	0	0	0	0	0	0	0	0	0	0	0	OXA-51 Group	Negative	Negative	Negative	Negative	Negative	Negative	Negative	Negative	Negative	Negative	Negative	Negative
Class D beta-lactamase	OXA-54	40	40	40	40	40	40	40	40	40	40	40	40	40	0	0	0	0	0	0	0	0	0	0	0	0	OXA-54	Negative	Negative	Negative	Negative	Negative	Negative	Negative	Negative	Negative	Negative	Negative	Negative
Class D beta-lactamase	OXA-55	40	40	40	40	40	40	40	40	40	40	40	40	40	0	0	0	0	0	0	0	0	0	0	0	0	OXA-55	Negative	Negative	Negative	Negative	Negative	Negative	Negative	Negative	Negative	Negative	Negative	Negative
Class D beta-lactamase	OXA-58 Group	40	40	40	40	40	40	40	38.4109	40	40	40	40	40	0	0	0	0	0	0	1.5891	0	0	0	0	0	OXA-58 Group	Negative	Negative	Negative	Negative	Negative	Negative	Negative	Negative	Negative	Negative	Negative	Negative
Class D beta-lactamase	OXA-60	40	40	40	40	40	40	40	40	40	40	40	40	40	0	0	0	0	0	0	0	0	0	0	0	0	OXA-60	Negative	Negative	Negative	Negative	Negative	Negative	Negative	Negative	Negative	Negative	Negative	Negative
Erythromycin resistance	ereB	40	40	40	40	40	40	40	40	40	40	40	40	40	0	0	0	0	0	0	0	0	0	0	0	0	ereB	Negative	Negative	Negative	Negative	Negative	Negative	Negative	Negative	Negative	Negative	Negative	Negative
Fluoroquinolone resistance	QepA	40	40	40	40	40	40	40	40	40	39.8757	40	40	40	0	0	0	0	0	0	0	0	0.124348	0	0	0	QepA	Negative	Negative	Negative	Negative	Negative	Negative	Negative	Negative	Negative	Negative	Negative	Negative
Fluoroquinolone resistance	QnrA	40	40	40	40	40	40	40	40	40	40	40	40	40	0	0	0	0	0	0	0	0	0	0	0	0	QnrA	Negative	Negative	Negative	Negative	Negative	Negative	Negative	Negative	Negative	Negative	Negative	Negative
Fluoroquinolone resistance	QnrB-1 group	40	40	40	40	40	39.3391	34.3709	34.9923	31.4192	40	37.524	33.3188	33.4672	0	0	0	0	0.660908	5.62908	5.00768	8.58081	0	2.47598	6.68116	6.53276	QnrB-1 group	Negative	Negative	Negative	Negative	Negative	Inconclusive	Inconclusive	Positive	Negative	Negative	Positive	Positive
Fluoroquinolone resistance	QnrB-31 group	40	40	40	40	40	40	40	40	40	40	40	40	40	0	0	0	0	0	0	0	0	0	0	0	0	QnrB-31 group	Negative	Negative	Negative	Negative	Negative	Negative	Negative	Negative	Negative	Negative	Negative	Negative
Fluoroquinolone resistance	QnrB-4 group	40	40	40	40	40	40	40	40	40	40	40	40	40	0	0	0	0	0	0	0	0	0	0	0	0	QnrB-4 group	Negative	Negative	Negative	Negative	Negative	Negative	Negative	Negative	Negative	Negative	Negative	Negative
Fluoroquinolone resistance	QnrB-5 group	40	40	40	40	40	40	29.7596	40	40	40	36.7185	29.8	28.503	0	0	0	0	0	10.2404	0	0	0	3.28154	10.2	11.497	QnrB-5 group	Negative	Negative	Negative	Negative	Negative	Positive	Negative	Negative	Negative	Inconclusive	Positive	Positive
Fluoroquinolone resistance	QnrB-8 group	40	40	40	40	40	40	35.588	40	38.4749	40	40	40	35.3258	0	0	0	0	0	4.41198	0	1.5251	0	0	0	4.67423	QnrB-8 group	Negative	Negative	Negative	Negative	Negative	Inconclusive	Negative	Negative	Negative	Negative	Negative	Inconclusive
Fluoroquinolone resistance	QnrC	40	40	40	40	40	40	40	40	40	40	40	40	40	0	0	0	0	0	0	0	0	0	0	0	0	QnrC	Negative	Negative	Negative	Negative	Negative	Negative	Negative	Negative	Negative	Negative	Negative	Negative
Fluoroquinolone resistance	QnrD	40	40	37.508	40	40	40	40	40	40	40	35.4083	40	39.0647	0	2.49195	0	0	0	0	0	0	0	4.59168	0	0.935307	QnrD	Negative	Negative	Negative	Negative	Negative	Negative	Negative	Negative	Negative	Inconclusive	Negative	Negative
Fluoroquinolone resistance	QnrS	40	35.7103	35.468	40	35.6764	40	28.2588	30.3686	29.3852	38.3445	31.2578	32.2683	32.181	4.28973	4.53195	0	4.32362	0	11.7412	9.63138	10.6148	1.65548	8.74218	7.73167	7.81896	QnrS	Inconclusive	Inconclusive	Negative	Inconclusive	Negative	Positive	Positive	Positive	Negative	Positive	Positive	Positive
Macrolide Lincosamide Streptogramin_b	ermA	40	40	40	40	40	40	40	40	40	40	40	40	40	0	0	0	0	0	0	0	0	0	0	0	0	ermA	Negative	Negative	Negative	Negative	Negative	Negative	Negative	Negative	Negative	Negative	Negative	Negative
Macrolide Lincosamide Streptogramin_b	ermB	40	25.9602	34.1227	35.6228	31.3693	34.6785	31.6958	32.0178	38.0674	40	32.9372	30.0773	29.9368	14.0398	5.87733	4.37724	8.63071	5.3215	8.30418	7.98224	1.93259	0	7.06281	9.92271	10.0632	ermB	Positive	Inconclusive	Inconclusive	Positive	Inconclusive	Positive	Positive	Negative	Negative	Positive	Positive	Positive
Macrolide Lincosamide Streptogramin_b	ermC	40	40	40	40	40	40	40	40	40	40	40	40	40	0	0	0	0	0	0	0	0	0	0	0	0	ermC	Negative	Negative	Negative	Negative	Negative	Negative	Negative	Negative	Negative	Negative	Negative	Negative
Macrolide Lincosamide Streptogramin_b	mefA	40	27.3326	29.8946	35.3109	35.1359	32.9563	31.8668	32.0496	31.8956	32.4198	30.124	29.7853	30.1399	12.6674	10.1054	4.68909	4.86412	7.04371	8.13316	7.95042	8.10439	7.58024	9.87599	10.2147	9.86011	mefA	Positive	Positive	Inconclusive	Inconclusive	Positive	Positive	Positive	Positive	Positive	Positive	Positive	Positive
Macrolide Lincosamide Streptogramin_b	msrA	40	40	40	40	36.3552	40	40	40	38.2669	40	40	40	38.1316	0	0	0	3.64476	0	0	0	1.73307	0	0	0	1.86835	msrA	Negative	Negative	Negative	Inconclusive	Negative	Negative	Negative	Negative	Negative	Negative	Negative	Negative
Multidrug resistance efflux pump	oprj	40	40	40	40	40	40	40	40	40	40	40	40	40	0	0	0	0	0	0	0	0	0	0	0	0	oprj	Negative	Negative	Negative	Negative	Negative	Negative	Negative	Negative	Negative	Negative	Negative	Negative
Multidrug resistance efflux pump	oprm	40	40	40	40	40	40	40	40	40	40	40	40	40	0	0	0	0	0	0	0	0	0	0	0	0	oprm	Negative	Negative	Negative	Negative	Negative	Negative	Negative	Negative	Negative	Negative	Negative	Negative
Tetracycline efflux pump	tetA	40	24.2796	23.8743	26.1151	23.9572	25.0802	24.5613	27.3154	27.6328	34.6777	28.0371	26.4175	26.4035	15.7204	16.1257	13.8849	16.0428	14.9198	15.4387	12.6846	12.3672	5.32228	11.9629	13.5825	13.5965	tetA	Positive	Positive	Positive	Positive	Positive	Positive	Positive	Positive	Inconclusive	Positive	Positive	Positive
Tetracycline efflux pump	tetB	40	24.0523	27.5998	32.0493	27.4401	32.4291	29.8479	28.8775	33.9473	31.6655	31.7864	30.0383	30.2986	15.9477	12.4002	7.95073	12.5599	7.57086	10.1521	11.1225	6.0527	8.33447	8.21357	9.96168	9.70139	tetB	Positive	Positive	Positive	Positive	Positive	Positive	Positive	Positive	Positive	Positive	Positive	Positive
Vancomycin resistance	vanB	40	40	40	40	40	40	40	40	40	40	40	40	40	0	0	0	0	0	0	0	0	0	0	0	0	vanB	Negative	Negative	Negative	Negative	Negative	Negative	Negative	Negative	Negative	Negative	Negative	Negative
Vancomycin resistance	vanC	40	40	40	40	40	36.018	37.0069	40	40	40	40	40	40	0	0	0	0	3.98203	2.99309	0	0	0	0	0	0	vanC	Negative	Negative	Negative	Negative	Negative	Negative	Negative	Negative	Negative	Negative	Negative	Negative
	Staphylococcus aureus	40	40	40	40	40	40	40	40	40	40	40	40	40	0	0	0	0	0	0	0	0	0	0	0	0	Staphylococcus aureus	Negative	Negative	Negative	Negative	Negative	Negative	Negative	Negative	Negative	Negative	Negative	Negative
Beta-lactam resistance	mecA	40	40	40	40	40	40	40	40	40	40	40	40	40	0	0	0	0	0	0	0	0	0	0	0	0	mecA	Negative	Negative	Negative	Negative	Negative	Negative	Negative	Negative	Negative	Negative	Negative	Negative
Panton-Valentine leukocidin chain F precursor	lukF	40	40	40	40	40	40	40	40	40	40	40	40	40	0	0	0	0	0	0	0	0	0	0	0	0	lukF	Negative	Negative	Negative	Negative	Negative	Negative	Negative	Negative	Negative	Negative	Negative	Negative
Immunoglobulin G binding protein A precursor	spa	40	40	40	40	40	40	40	40	40	40	40	40	40	0	0	0	0	0	0	0	0	0	0	0	0	spa	Negative	Negative	Negative	Negative	Negative	Negative	Negative	Negative	Negative	Negative	Negative	Negative
	Pan Bacteria 1	35.8378	20.5966	21.3803	20.5659	21.3993	20.8439	21.0338	20.4855	20.9448	20.7645	22.0343	20.6977	20.6625	15.2412	14.4575	15.2719	14.4385	14.9939	14.8039	15.3523	14.893	15.0733	13.8035	15.1401	15.1753	Pan Bacteria 1	Positive	Positive	Positive	Positive	Positive	Positive	Positive	Positive	Positive	Positive	Positive	Positive
	Pan Bacteria 1	35.9916	20.4912	21.1918	20.4764	21.1805	20.626	20.8543	20.362	20.7662	20.6518	21.8223	20.5654	20.584	15.5004	14.7998	15.5152	14.8111	15.3656	15.1373	15.6296	15.2254	15.3398	14.1693	15.4262	15.4076	Pan Bacteria 1	Positive	Positive	Positive	Positive	Positive	Positive	Positive	Positive	Positive	Positive	Positive	Positive
	Pan Bacteria 1	35.6608	20.5568	21.1762	20.4814	21.1724	20.6479	20.8595	20.364	20.7651	20.6433	21.8655	20.5833	20.5785	15.104	14.4846	15.1794	14.4884	15.0129	14.8013	15.2968	14.8957	15.0175	13.7953	15.0775	15.0824	Pan Bacteria 1	Positive	Positive	Positive	Positive	Positive	Positive	Positive	Positive	Positive	Positive	Positive	Positive
	Pan Bacteria 3	38.9239	19.7953	19.6592	20.0606	19.6764	19.7663	19.7858	19.758	19.7299	19.7975	19.6402	20.0431	20.2378	19.1286	19.2647	18.8633	19.2474	19.1576	19.1381	19.1658	19.1939	19.1264	19.2837	18.8808	18.6861	Pan Bacteria 3	Positive	Positive	Positive	Positive	Positive	Positive	Positive	Positive	Positive	Positive	Positive	Positive
	Pan Bacteria 3	38.0372	19.7838	19.6584	20.0562	19.685	19.7981	19.7384	19.7611	19.7274	19.8125	19.6559	20.034	20.221	18.2534	18.3788	17.981	18.3522	18.2391	18.2988	18.2761	18.3098	18.2247	18.3813	18.0032	17.8162	Pan Bacteria 3	Positive	Positive	Positive	Positive	Positive	Positive	Positive	Positive	Positive	Positive	Positive	Positive
	Pan Bacteria 3	38.687	19.7494	19.6827	20.0595	19.6756	19.7543	19.7194	19.7052	19.6812	19.7528	19.6559	19.9885	20.2098	18.9376	19.0043	18.6275	19.0114	18.9327	18.9676	18.9818	19.0057	18.9342	19.0311	18.6985	18.4772	Pan Bacteria 3	Positive	Positive	Positive	Positive	Positive	Positive	Positive	Positive	Positive	Positive	Positive	Positive
	PPC	20.7804	20.8045	20.7585	20.7243	20.7816	20.7843	20.8204	20.7761	20.7852	20.7996	20.7579	20.7666	20.7899	-0.0240784	0.0219383	0.0560856	-0.00119019	-0.00385094	-0.0399704	0.00436974	-0.00476074	-0.0191708	0.0224819	0.0137978	-0.00951767	PPC	Negative	Negative	Negative	Negative	Negative	Negative	Negative	Negative	Negative	Negative	Negative	Negative
	PPC	20.7612	20.8027	20.8147	20.7349	20.7856	20.7536	20.7737	20.7555	20.7639	20.7756	20.7358	20.7806	20.786	-0.0415878	-0.0535793	0.0262318	-0.024435	0.00752831	-0.0125294	0.00564003	-0.00274467	-0.014452	0.0253735	-0.0194702	-0.0248013	PPC	Negative	Negative	Negative	Negative	Negative	Negative	Negative	Negative	Negative	Negative	Negative	Negative
	PPC	20.7905	20.8111	20.6611	20.7937	20.7335	20.7404	20.8425	20.783	20.7227	20.7206	20.7275	20.7435	20.6847	-0.0206261	0.129375	-0.00320816	0.0569878	0.0500927	-0.0519676	0.00750732	0.0677624	0.0699577	0.0630226	0.0470219	0.105812	PPC	Negative	Negative	Negative	Negative	Negative	Negative	Negative	Negative	Negative	Negative	Negative	Negative

## Sheet: Human intervention group
			sample CT (human stool DNA)										Delta CT												Identification
Species/Gene	Antibiotic classification/Gene description	No Template Controls	24_baseline	27_baseline	33_baseline	41_baseline	62_baseline	24_1 year	27_1 year	33_1 year	41_1 year	62_1 year	24_baseline	27_baseline	33_baseline	41_baseline	62_baseline	24_1 year	27_1 year	33_1 year	41_1 year	62_1 year	Well	Species/Gene	24_baseline	27_baseline	33_baseline	41_baseline	62_baseline	24_1 year	27_1 year	33_1 year	41_1 year	62_1 year
AAC(6)-Ib-cr	Fluoroquinolone resistance	40	40	40	40	40	40	40	40	40	40	30.5969	0	0	0	0	0	0	0	0	0	9.40306	A01	AAC(6)-Ib-cr	Negative	Negative	Negative	Negative	Negative	Negative	Negative	Negative	Negative	Positive
aacC1	Aminoglycoside-resistance	40	40	40	40	40	40	40	40	40	40	40	0	0	0	0	0	0	0	0	0	0	A02	aacC1	Negative	Negative	Negative	Negative	Negative	Negative	Negative	Negative	Negative	Negative
aacC2	Aminoglycoside-resistance	40	40	40	39.6171	40	35.6046	40	40	40	40	31.2831	0	0	0.382923	0	4.39538	0	0	0	0	8.71693	A03	aacC2	Negative	Negative	Negative	Negative	Negative	Negative	Negative	Negative	Negative	Positive
aacC4	Aminoglycoside-resistance	40	40	40	40	40	40	40	40	40	40	40	0	0	0	0	0	0	0	0	0	0	A04	aacC4	Negative	Negative	Negative	Negative	Negative	Negative	Negative	Negative	Negative	Negative
aadA1	Aminoglycoside-resistance	40	40	35.0604	33.7199	40	32.7367	40	31.8223	36.6655	40	32.2503	0	4.93958	6.28011	0	7.26328	0	8.17774	3.33451	0	7.74973	A05	aadA1	Negative	Inconclusive	Positive	Negative	Positive	Negative	Positive	Inconclusive	Negative	Positive
aphA6	Aminoglycoside-resistance	40	40	40	40	40	40	40	40	40	40	40	0	0	0	0	0	0	0	0	0	0	A06	aphA6	Negative	Negative	Negative	Negative	Negative	Negative	Negative	Negative	Negative	Negative
BES-1	Class A beta-lactamase	40	40	40	40	40	40	40	40	40	40	40	0	0	0	0	0	0	0	0	0	0	A07	BES-1	Negative	Negative	Negative	Negative	Negative	Negative	Negative	Negative	Negative	Negative
BIC-1	Class A beta-lactamase	40	40	40	40	40	40	40	40	40	40	40	0	0	0	0	0	0	0	0	0	0	A08	BIC-1	Negative	Negative	Negative	Negative	Negative	Negative	Negative	Negative	Negative	Negative
CTX-M-1 Group	Class A beta-lactamase	40	40	37.9431	37.6894	40	33.8553	40	40	40	40	29.8912	0	2.05695	2.31063	0	6.14468	0	0	0	0	10.1088	A09	CTX-M-1 Group	Negative	Negative	Negative	Negative	Positive	Negative	Negative	Negative	Negative	Positive
CTX-M-8 Group	Class A beta-lactamase	40	40	40	40	40	40	40	40	40	40	40	0	0	0	0	0	0	0	0	0	0	A10	CTX-M-8 Group	Negative	Negative	Negative	Negative	Negative	Negative	Negative	Negative	Negative	Negative
CTX-M-9 Group	Class A beta-lactamase	40	40	40	40	31.793	40	40	40	40	40	40	0	0	0	8.20704	0	0	0	0	0	0	A11	CTX-M-9 Group	Negative	Negative	Negative	Positive	Negative	Negative	Negative	Negative	Negative	Negative
GES	Class A beta-lactamase	40	40	40	40	40	40	40	40	40	40	40	0	0	0	0	0	0	0	0	0	0	A12	GES	Negative	Negative	Negative	Negative	Negative	Negative	Negative	Negative	Negative	Negative
IMI & NMC-A	Class A beta-lactamase	40	40	40	40	40	40	40	40	40	40	40	0	0	0	0	0	0	0	0	0	0	B01	IMI & NMC-A	Negative	Negative	Negative	Negative	Negative	Negative	Negative	Negative	Negative	Negative
KPC	Class A beta-lactamase	40	40	40	40	40	40	40	40	40	40	40	0	0	0	0	0	0	0	0	0	0	B02	KPC	Negative	Negative	Negative	Negative	Negative	Negative	Negative	Negative	Negative	Negative
Per-1 group	Class A beta-lactamase	40	40	40	40	40	40	40	40	40	40	40	0	0	0	0	0	0	0	0	0	0	B03	Per-1 group	Negative	Negative	Negative	Negative	Negative	Negative	Negative	Negative	Negative	Negative
Per-2 group	Class A beta-lactamase	40	40	40	40	40	40	40	40	40	40	40	0	0	0	0	0	0	0	0	0	0	B04	Per-2 group	Negative	Negative	Negative	Negative	Negative	Negative	Negative	Negative	Negative	Negative
SFC-1	Class A beta-lactamase	40	40	40	40	40	40	40	40	40	40	40	0	0	0	0	0	0	0	0	0	0	B05	SFC-1	Negative	Negative	Negative	Negative	Negative	Negative	Negative	Negative	Negative	Negative
SFO-1	Class A beta-lactamase	40	40	40	40	40	40	40	40	40	40	40	0	0	0	0	0	0	0	0	0	0	B06	SFO-1	Negative	Negative	Negative	Negative	Negative	Negative	Negative	Negative	Negative	Negative
SHV	Class A beta-lactamase	40	40	37.4037	36.1005	40	35.3361	40	39.3253	40	37.5768	31.726	0	2.59629	3.89954	0	4.66388	0	0.674732	0	2.42317	8.27395	B07	SHV	Negative	Negative	Negative	Negative	Inconclusive	Negative	Negative	Negative	Negative	Positive
SHV(156D)	Class A beta-lactamase	40	40	40	37.9391	40	40	40	40	40	40	40	0	0	2.0609	0	0	0	0	0	0	0	B08	SHV(156D)	Negative	Negative	Negative	Negative	Negative	Negative	Negative	Negative	Negative	Negative
SHV(156G)	Class A beta-lactamase	40	40	33.9016	35.3542	40	34.5034	40	40	40	40	30.0428	0	6.0984	4.64579	0	5.49658	0	0	0	0	9.95717	B09	SHV(156G)	Negative	Positive	Inconclusive	Negative	Inconclusive	Negative	Negative	Negative	Negative	Positive
SHV(238G240E)	Class A beta-lactamase	40	40	37.0491	35.4021	40	34.5758	40	40	40	40	30.6695	0	2.95087	4.59788	0	5.42416	0	0	0	0	9.33051	B10	SHV(238G240E)	Negative	Negative	Inconclusive	Negative	Inconclusive	Negative	Negative	Negative	Negative	Positive
SHV(238G240K)	Class A beta-lactamase	40	40	40	40	40	40	40	40	40	40	40	0	0	0	0	0	0	0	0	0	0	B11	SHV(238G240K)	Negative	Negative	Negative	Negative	Negative	Negative	Negative	Negative	Negative	Negative
SHV(238S240E)	Class A beta-lactamase	40	40	40	40	40	40	40	40	40	40	38.9606	0	0	0	0	0	0	0	0	0	1.03936	B12	SHV(238S240E)	Negative	Negative	Negative	Negative	Negative	Negative	Negative	Negative	Negative	Negative
SHV(238S240K)	Class A beta-lactamase	40	40	40	40	40	40	40	40	40	40	35.4528	0	0	0	0	0	0	0	0	0	4.54721	C01	SHV(238S240K)	Negative	Negative	Negative	Negative	Negative	Negative	Negative	Negative	Negative	Inconclusive
SME	Class A beta-lactamase	40	40	40	40	40	40	40	40	40	40	40	0	0	0	0	0	0	0	0	0	0	C02	SME	Negative	Negative	Negative	Negative	Negative	Negative	Negative	Negative	Negative	Negative
TLA-1	Class A beta-lactamase	40	40	40	40	40	40	40	40	40	40	40	0	0	0	0	0	0	0	0	0	0	C03	TLA-1	Negative	Negative	Negative	Negative	Negative	Negative	Negative	Negative	Negative	Negative
VEB	Class A beta-lactamase	40	40	40	40	40	40	40	40	40	40	40	0	0	0	0	0	0	0	0	0	0	C04	VEB	Negative	Negative	Negative	Negative	Negative	Negative	Negative	Negative	Negative	Negative
ccrA	Class B beta-lactamase	40	40	32.6325	40	40	40	40	30.9852	40	40	40	0	7.36754	0	0	0	0	9.0148	0	0	0	C05	ccrA	Negative	Positive	Negative	Negative	Negative	Negative	Positive	Negative	Negative	Negative
IMP-1 group	Class B beta-lactamase	40	40	40	40	40	40	40	40	40	40	40	0	0	0	0	0	0	0	0	0	0	C06	IMP-1 group	Negative	Negative	Negative	Negative	Negative	Negative	Negative	Negative	Negative	Negative
IMP-12 group	Class B beta-lactamase	40	40	40	40	40	40	40	40	40	40	40	0	0	0	0	0	0	0	0	0	0	C07	IMP-12 group	Negative	Negative	Negative	Negative	Negative	Negative	Negative	Negative	Negative	Negative
IMP-2 group	Class B beta-lactamase	40	40	40	40	40	40	40	40	40	40	40	0	0	0	0	0	0	0	0	0	0	C08	IMP-2 group	Negative	Negative	Negative	Negative	Negative	Negative	Negative	Negative	Negative	Negative
IMP-5 group	Class B beta-lactamase	40	40	40	40	40	40	40	40	40	40	40	0	0	0	0	0	0	0	0	0	0	C09	IMP-5 group	Negative	Negative	Negative	Negative	Negative	Negative	Negative	Negative	Negative	Negative
NDM	Class B beta-lactamase	40	40	40	40	40	40	40	40	40	40	40	0	0	0	0	0	0	0	0	0	0	C10	NDM	Negative	Negative	Negative	Negative	Negative	Negative	Negative	Negative	Negative	Negative
VIM-1 group	Class B beta-lactamase	40	40	40	40	40	40	40	40	40	40	40	0	0	0	0	0	0	0	0	0	0	C11	VIM-1 group	Negative	Negative	Negative	Negative	Negative	Negative	Negative	Negative	Negative	Negative
VIM-13	Class B beta-lactamase	40	40	40	40	40	40	40	40	40	40	40	0	0	0	0	0	0	0	0	0	0	C12	VIM-13	Negative	Negative	Negative	Negative	Negative	Negative	Negative	Negative	Negative	Negative
VIM-7	Class B beta-lactamase	40	40	40	40	40	40	40	40	40	40	40	0	0	0	0	0	0	0	0	0	0	D01	VIM-7	Negative	Negative	Negative	Negative	Negative	Negative	Negative	Negative	Negative	Negative
ACC-1 group	Class C beta-lactamase	40	40	40	40	40	40	40	40	40	40	40	0	0	0	0	0	0	0	0	0	0	D02	ACC-1 group	Negative	Negative	Negative	Negative	Negative	Negative	Negative	Negative	Negative	Negative
ACC-3	Class C beta-lactamase	40	29.8328	40	40	40	40	40	40	40	40	40	10.1672	0	0	0	0	0	0	0	0	0	D03	ACC-3	Positive	Negative	Negative	Negative	Negative	Negative	Negative	Negative	Negative	Negative
ACT 5/7 group	Class C beta-lactamase	40	40	40	40	40	40	40	40	40	40	31.0272	0	0	0	0	0	0	0	0	0	8.97282	D04	ACT 5/7 group	Negative	Negative	Negative	Negative	Negative	Negative	Negative	Negative	Negative	Positive
ACT-1 group	Class C beta-lactamase	40	40	32.1629	36.0749	40	34.2393	40	37.8972	38.7021	40	31.0177	0	7.83713	3.92508	0	5.76069	0	2.10283	1.29788	0	8.98229	D05	ACT-1 group	Negative	Positive	Inconclusive	Negative	Inconclusive	Negative	Negative	Negative	Negative	Positive
CFE-1	Class C beta-lactamase	40	40	40	40	40	40	35.2909	40	40	40	36.1674	0	0	0	0	0	4.70915	0	0	0	3.83256	D06	CFE-1	Negative	Inconclusive	Negative	Negative	Negative	Inconclusive	Negative	Negative	Negative	Negative
CMY-10 Group	Class C beta-lactamase	40	40	40	40	40	40	40	40	40	40	40	0	0	0	0	0	0	0	0	0	0	D07	CMY-10 Group	Negative	Negative	Negative	Negative	Negative	Negative	Negative	Negative	Negative	Negative
DHA	Class C beta-lactamase	40	40	40	40	40	40	40	40	40	40	38.8218	0	0	0	0	0	0	0	0	0	1.17824	D08	DHA	Negative	Negative	Negative	Negative	Negative	Negative	Negative	Negative	Negative	Negative
FOX	Class C beta-lactamase	40	40	40	40	40	40	40	40	40	40	40	0	0	0	0	0	0	0	0	0	0	D09	FOX	Negative	Negative	Negative	Negative	Negative	Negative	Negative	Negative	Negative	Negative
LAT	Class C beta-lactamase	40	40	39.8446	40	40	37.3747	40	40	40	40	34.2782	0	0.155388	0	0	2.62533	0	0	0	0	5.72184	D10	LAT	Negative	Negative	Negative	Negative	Negative	Negative	Negative	Negative	Negative	Inconclusive
MIR	Class C beta-lactamase	40	40	33.2703	35.4653	40	36.7291	40	39.0595	40	40	30.8652	0	6.72968	4.53467	0	3.27094	0	0.940475	0	0	9.1348	D11	MIR	Negative	Positive	Inconclusive	Negative	Inconclusive	Negative	Negative	Negative	Negative	Positive
MOX	Class C beta-lactamase	40	40	40	39.0843	40	40	40	40	40	40	34.5691	0	0	0.915741	0	0	0	0	0	0	5.4309	D12	MOX	Negative	Negative	Negative	Negative	Negative	Negative	Negative	Negative	Negative	Inconclusive
OXA-10 Group	Class D beta-lactamase	40	40	40	40	40	40	40	40	40	40	40	0	0	0	0	0	0	0	0	0	0	E01	OXA-10 Group	Negative	Negative	Negative	Negative	Negative	Negative	Negative	Negative	Negative	Negative
OXA-18	Class D beta-lactamase	40	40	40	40	40	40	40	40	40	40	40	0	0	0	0	0	0	0	0	0	0	E02	OXA-18	Negative	Negative	Negative	Negative	Negative	Negative	Negative	Negative	Negative	Negative
OXA-2 Group	Class D beta-lactamase	40	39.1665	40	40	40	40	40	40	40	40	38.7267	0.833477	0	0	0	0	0	0	0	0	1.27327	E03	OXA-2 Group	Negative	Negative	Negative	Negative	Negative	Negative	Negative	Negative	Negative	Negative
OXA-23 Group	Class D beta-lactamase	40	40	40	40	40	40	40	40	40	40	40	0	0	0	0	0	0	0	0	0	0	E04	OXA-23 Group	Negative	Negative	Negative	Negative	Negative	Negative	Negative	Negative	Negative	Negative
OXA-24 Group	Class D beta-lactamase	40	40	40	40	40	40	40	40	40	40	40	0	0	0	0	0	0	0	0	0	0	E05	OXA-24 Group	Negative	Negative	Negative	Negative	Negative	Negative	Negative	Negative	Negative	Negative
OXA-45	Class D beta-lactamase	40	40	40	40	40	40	40	40	40	40	40	0	0	0	0	0	0	0	0	0	0	E06	OXA-45	Negative	Negative	Negative	Negative	Negative	Negative	Negative	Negative	Negative	Negative
OXA-48 Group	Class D beta-lactamase	40	40	40	40	40	40	40	40	40	40	40	0	0	0	0	0	0	0	0	0	0	E07	OXA-48 Group	Negative	Negative	Negative	Negative	Negative	Negative	Negative	Negative	Negative	Negative
OXA-50 Group	Class D beta-lactamase	40	40	40	40	40	40	40	40	40	40	40	0	0	0	0	0	0	0	0	0	0	E08	OXA-50 Group	Negative	Negative	Negative	Negative	Negative	Negative	Negative	Negative	Negative	Negative
OXA-51 Group	Class D beta-lactamase	40	40	40	40	40	40	40	40	40	40	40	0	0	0	0	0	0	0	0	0	0	E09	OXA-51 Group	Negative	Negative	Negative	Negative	Negative	Negative	Negative	Negative	Negative	Negative
OXA-54	Class D beta-lactamase	40	40	40	40	40	40	40	40	40	40	40	0	0	0	0	0	0	0	0	0	0	E10	OXA-54	Negative	Negative	Negative	Negative	Negative	Negative	Negative	Negative	Negative	Negative
OXA-55	Class D beta-lactamase	40	40	40	40	40	40	40	40	40	40	40	0	0	0	0	0	0	0	0	0	0	E11	OXA-55	Negative	Negative	Negative	Negative	Negative	Negative	Negative	Negative	Negative	Negative
OXA-58 Group	Class D beta-lactamase	40	40	40	40	40	40	40	40	40	40	40	0	0	0	0	0	0	0	0	0	0	E12	OXA-58 Group	Negative	Negative	Negative	Negative	Negative	Negative	Negative	Negative	Negative	Negative
OXA-60	Class D beta-lactamase	40	40	40	40	40	40	40	40	38.8044	40	40	0	0	0	0	0	0	0	1.19556	0	0	F01	OXA-60	Negative	Negative	Negative	Negative	Negative	Negative	Negative	Negative	Negative	Negative
ereB	Erythromycin resistance	40	40	40	40	40	40	40	40	40	40	40	0	0	0	0	0	0	0	0	0	0	F02	ereB	Negative	Negative	Negative	Negative	Negative	Negative	Negative	Negative	Negative	Negative
QepA	Fluoroquinolone resistance	40	40	40	40	40	40	40	40	40	40	40	0	0	0	0	0	0	0	0	0	0	F03	QepA	Negative	Negative	Negative	Negative	Negative	Negative	Negative	Negative	Negative	Negative
QnrA	Fluoroquinolone resistance	40	40	40	40	40	40	40	40	40	40	40	0	0	0	0	0	0	0	0	0	0	F04	QnrA	Negative	Negative	Negative	Negative	Negative	Negative	Negative	Negative	Negative	Negative
QnrB-1 group	Fluoroquinolone resistance	40	40	40	37.8477	40	35.7269	40	40	40	40	34.3736	0	0	2.15227	0	4.27307	0	0	0	0	5.62638	F05	QnrB-1 group	Negative	Inconclusive	Negative	Negative	Inconclusive	Negative	Negative	Negative	Negative	Inconclusive
QnrB-31 group	Fluoroquinolone resistance	40	40	40	40	40	40	40	40	40	40	40	0	0	0	0	0	0	0	0	0	0	F06	QnrB-31 group	Negative	Negative	Negative	Negative	Negative	Negative	Negative	Negative	Negative	Negative
QnrB-4 group	Fluoroquinolone resistance	40	40	40	40	40	40	40	40	40	40	35.4304	0	0	0	0	0	0	0	0	0	4.56961	F07	QnrB-4 group	Negative	Negative	Negative	Negative	Negative	Negative	Negative	Negative	Negative	Inconclusive
QnrB-5 group	Fluoroquinolone resistance	40	40	40	40	40	37.1968	40	40	30.4319	40	34.2615	0	0	0	0	2.80325	0	0	9.56809	0	5.73853	F08	QnrB-5 group	Negative	Negative	Negative	Negative	Negative	Negative	Negative	Positive	Negative	Inconclusive
QnrB-8 group	Fluoroquinolone resistance	40	40	40	40	40	38.1579	35.6584	40	40	40	35.3907	0	0	0	0	1.84205	4.34163	0	0	0	4.60934	F09	QnrB-8 group	Negative	Inconclusive	Negative	Negative	Negative	Inconclusive	Negative	Negative	Negative	Inconclusive
QnrC	Fluoroquinolone resistance	40	40	40	40	40	40	40	40	40	40	40	0	0	0	0	0	0	0	0	0	0	F10	QnrC	Negative	Negative	Negative	Negative	Negative	Negative	Negative	Negative	Negative	Negative
QnrD	Fluoroquinolone resistance	40	40	40	40	40	39.1624	40	40	40	40	36.4107	0	0	0	0	0.837608	0	0	0	0	3.58928	F11	QnrD	Negative	Negative	Negative	Negative	Negative	Negative	Negative	Negative	Negative	Inconclusive
QnrS	Fluoroquinolone resistance	40	40	40	34.5047	40	38.1039	40	40	40	40	28.0778	0	0	5.49532	0	1.89608	0	0	0	0	11.9222	F12	QnrS	Negative	Negative	Inconclusive	Negative	Negative	Negative	Negative	Negative	Negative	Positive
ermA	Macrolide Lincosamide Streptogramin_b	40	40	40	40	40	40	40	40	40	40	40	0	0	0	0	0	0	0	0	0	0	G01	ermA	Negative	Negative	Negative	Negative	Negative	Negative	Negative	Negative	Negative	Negative
ermB	Macrolide Lincosamide Streptogramin_b	40	38.0691	40	40	29.9646	38.1318	40	40	30.9014	33.6215	36.0427	1.93094	0	0	10.0354	1.8682	0	0	9.09856	6.37854	3.95725	G02	ermB	Negative	Negative	Negative	Positive	Negative	Negative	Negative	Positive	Positive	Inconclusive
ermC	Macrolide Lincosamide Streptogramin_b	40	40	40	40	40	40	40	40	40	40	40	0	0	0	0	0	0	0	0	0	0	G03	ermC	Negative	Negative	Negative	Negative	Negative	Negative	Negative	Negative	Negative	Negative
mefA	Macrolide Lincosamide Streptogramin_b	40	34.9485	35.3792	32.2882	33.5382	38.1747	31.2713	33.5104	30.3357	30.3938	30.8756	5.05154	4.62083	7.71181	6.46179	1.82528	8.72865	6.48956	9.66429	9.60621	9.12444	G04	mefA	Inconclusive	Inconclusive	Positive	Positive	Negative	Positive	Positive	Positive	Positive	Positive
msrA	Macrolide Lincosamide Streptogramin_b	40	40	38.253	40	40	40	40	40	40	40	37.736	0	1.74698	0	0	0	0	0	0	0	2.26396	G05	msrA	Negative	Negative	Negative	Negative	Negative	Negative	Negative	Negative	Negative	Negative
oprj	Multidrug resistance efflux pump	40	40	40	40	40	40	40	40	40	40	40	0	0	0	0	0	0	0	0	0	0	G06	oprj	Negative	Negative	Negative	Negative	Negative	Negative	Negative	Negative	Negative	Negative
oprm	Multidrug resistance efflux pump	40	40	40	40	40	40	40	40	40	40	40	0	0	0	0	0	0	0	0	0	0	G07	oprm	Negative	Negative	Negative	Negative	Negative	Negative	Negative	Negative	Negative	Negative
tetA	Tetracycline efflux pump	40	37.595	30.0114	29.8294	27.6415	26.5298	37.3376	31.0342	30.8881	36.453	25.8294	2.40502	9.98855	10.1706	12.3585	13.4702	2.66245	8.96581	9.11193	3.54699	14.1706	G08	tetA	Negative	Positive	Positive	Positive	Positive	Negative	Positive	Positive	Inconclusive	Positive
tetB	Tetracycline efflux pump	40	36.1048	33.9054	36.3758	27.674	25.9318	37.0203	32.5696	35.6513	27.9798	26.9196	3.89521	6.09464	3.62416	12.326	14.0682	2.97966	7.43036	4.34869	12.0202	13.0804	G09	tetB	Inconclusive	Positive	Inconclusive	Positive	Positive	Negative	Positive	Inconclusive	Positive	Positive
vanB	Vancomycin resistance	40	40	40	40	40	40	40	40	40	40	40	0	0	0	0	0	0	0	0	0	0	G10	vanB	Negative	Negative	Negative	Negative	Negative	Negative	Negative	Negative	Negative	Negative
vanC	Vancomycin resistance	40	40	40	40	40	40	40	40	40	40	40	0	0	0	0	0	0	0	0	0	0	G11	vanC	Negative	Negative	Negative	Negative	Negative	Negative	Negative	Negative	Negative	Negative
Staphylococcus aureus		40	40	40	40	40	40	40	40	40	38.019	40	0	0	0	0	0	0	0	0	1.98097	0	G12	Staphylococcus aureus	Negative	Negative	Negative	Negative	Negative	Negative	Negative	Negative	Negative	Negative
mecA	Beta-lactam resistance	40	40	40	40	40	40	40	40	40	40	40	0	0	0	0	0	0	0	0	0	0	H01	mecA	Negative	Negative	Negative	Negative	Negative	Negative	Negative	Negative	Negative	Negative
lukF	Panton-Valentine leukocidin chain F precursor	40	40	40	40	40	40	40	38.4174	40	38.3701	40	0	0	0	0	0	0	1.58258	0	1.62989	0	H02	lukF	Negative	Negative	Negative	Negative	Negative	Negative	Negative	Negative	Negative	Negative
spa	Immunoglobulin G binding protein A precursor	40	40	40	40	40	40	40	40	40	40	40	0	0	0	0	0	0	0	0	0	0	H03	spa	Negative	Negative	Negative	Negative	Negative	Negative	Negative	Negative	Negative	Negative
Pan Bacteria 1		35.8378	20.6604	20.7321	21.0871	20.7724	20.5689	20.7877	21.3866	20.748	21.0857	20.7535	15.1773	15.1057	14.7507	15.0654	15.2689	15.0501	14.4512	15.0898	14.7521	15.0842	H04	Pan Bacteria 1	Positive	Positive	Positive	Positive	Positive	Positive	Positive	Positive	Positive	Positive
Pan Bacteria 1		35.9916	20.5103	20.6038	20.8787	20.6135	20.4828	20.6779	21.2075	20.6418	20.8803	20.683	15.4813	15.3878	15.1129	15.3781	15.5088	15.3137	14.7841	15.3498	15.1113	15.3086	H05	Pan Bacteria 1	Positive	Positive	Positive	Positive	Positive	Positive	Positive	Positive	Positive	Positive
Pan Bacteria 1		35.6608	20.5025	20.6031	20.8718	20.6366	20.5028	20.7257	21.2474	20.6233	20.9226	20.6384	15.1583	15.0577	14.789	15.0242	15.1581	14.9351	14.4134	15.0375	14.7382	15.0224	H06	Pan Bacteria 1	Positive	Positive	Positive	Positive	Positive	Positive	Positive	Positive	Positive	Positive
Pan Bacteria 3		38.9239	19.8682	19.7005	19.6326	19.768	20.0515	19.7052	19.6573	19.8577	19.7359	19.7192	19.0556	19.2233	19.2912	19.1559	18.8723	19.2186	19.2666	19.0662	19.1879	19.2047	H07	Pan Bacteria 3	Positive	Positive	Positive	Positive	Positive	Positive	Positive	Positive	Positive	Positive
Pan Bacteria 3		38.0372	19.7882	19.6936	19.6357	19.7525	20.0457	19.7092	19.6639	19.8324	19.7506	19.715	18.249	18.3436	18.4015	18.2847	17.9915	18.328	18.3733	18.2048	18.2866	18.3222	H08	Pan Bacteria 3	Positive	Positive	Positive	Positive	Positive	Positive	Positive	Positive	Positive	Positive
Pan Bacteria 3		38.687	19.7062	19.6575	19.6444	19.753	19.9722	19.7522	19.6457	19.7833	19.7311	19.6983	18.9808	19.0295	19.0426	18.934	18.7148	18.9347	19.0412	18.9037	18.9559	18.9887	H09	Pan Bacteria 3	Positive	Positive	Positive	Positive	Positive	Positive	Positive	Positive	Positive	Positive
PPC		20.7804	20.7912	20.8097	20.7365	20.7707	20.7731	20.7265	20.7907	20.8	20.769	20.5296	-0.0108128	-0.0292892	0.043972	0.00972939	0.00730515	0.0539341	-0.0102234	-0.0195694	0.0114136	0.250811	H10	PPC	Negative	Negative	Negative	Negative	Negative	Negative	Negative	Negative	Negative	Negative
PPC		20.7612	20.7848	20.8172	20.727	20.7189	20.7612	20.7373	20.7544	20.7692	20.7513	20.5174	-0.0236511	-0.0560303	0.0341911	0.0422421	-5.14984e-05	0.0238056	0.00679398	-0.00807762	0.00989914	0.243704	H11	PPC	Negative	Negative	Negative	Negative	Negative	Negative	Negative	Negative	Negative	Negative
PPC		20.7905	20.774	20.8158	20.7425	20.7806	20.7728	20.6942	20.767	20.8062	20.7379	20.514	0.0165195	-0.0253048	0.048048	0.00990486	0.0176888	0.0962982	0.0234756	-0.0156441	0.0525894	0.27655	H12	PPC	Negative	Negative	Negative	Negative	Negative	Negative	Negative	Negative	Negative	Negative
